# Supplementary material for: Fabrication of Porous MXene/Cellulose Nanofibers Composite Membrane for Maximum Osmotic Energy Harvesting
Source: Int J Mol Sci. 2024 Dec 9;25(23):13226. doi: 10.3390/ijms252313226 (PMC11642219; doi:10.3390/ijms252313226)
Supplement: Supplementary file 1 [file ijms-25-13226-s001.zip]

Archive with 1 entries (1 files):
- ijms-3351771-supplementary.pdf
